# Supplementary material for: Role of Peer Coaching in Transmitting the Benefits of Leader Coaching
Source: Front Psychol. 2022 Jan 11;12:679370. doi: 10.3389/fpsyg.2021.679370 (PMC8787309; doi:10.3389/fpsyg.2021.679370)
Supplement: Supplementary file 1 [file Table_1.XLS]

## Sheet: 0508
TeamID	tenure_1	size_1	male_1	comun_1	function	CH	LI	PC	TID	int2	TTP	PC2	IND	indi1	TTP1	ind2	tsiz
00935	3	5	1	3	5	4.9	3.9	4.6	6	-0.121585	4.4	4.5	3.66667	4	4.4	3.33333	1
02929	13	10	9.48004	1	5	5.17143	4.08571	4.1	5.47619	-0.00574077	4.2	4.07143	3.88095	3.95238	4.2	3.66667	7
03991	0.5	7	7	15	4	5.275	5.45	5.6	5.83333	0.282349	4	5.5	5.29167	4.41667	4.7	5.25	4
09003	6.2646	11.4904	8.72549	11.5918	3	4.5625	4.99375	4.99375	4.77083	-0.102189	5	4.875	5.01042	5.02083	4.975	4.95833	16
17082	15	16	7	10	3	4.78333	4.01667	4.48333	5.56582	-0.0306557	2.2	4.41667	3.88889	2.72222	2.86667	3.72222	6
17206	13	29	14	10	5	5.16667	5.06667	5.03333	5	-0.165957	5	5.08333	5.05556	4.88889	5.13333	4.88889	3
18379	6.2646	11.4904	8.72549	11.5918	3	4.775	5	5.125	5.29167	-0.0807189	5	5.1875	5.10417	4.66667	5.075	5	8
18938	0.5	6	6	11.5918	6	4.5	5.52857	5.62857	5.33333	-0.132237	5	5.71429	5.47619	5.80952	5.62857	5.47619	7
22858	6.2646	11.4904	8.72549	11.5918	3	4.75714	4.57143	4.65714	5.5226	-0.000773257	4.68022	4.71429	4.47619	4.55952	4.68736	4.33333	7
23090	14	21	19	2	1	4.02857	4.07143	4.06407	4.87595	0.34761	5	4.14063	4.02381	4.57143	4.77143	3.90476	7
25270	12	13	11	1	2	4.97	4.99	5.11	5.9465	0.190034	5.2	5.125	4.71667	4.5	5.36	4.06667	10
26688	1	12	11	25	1	4.48	4.8	4.9	5.86667	0.028621	5	4.8	4.6	4.6	5.04	4.26667	5
27457	1	8	7	15	1	5.3	3.76667	3.8	5.55556	-0.0861933	3.6	3.75	3.80556	3.66667	3.73333	4	6
28361	1	11	11	18	6	4.9	3.84	3.66	5.66667	-0.224776	3.8	3.6	3.8	4	3.72	4.06667	5
29280	21	15	8	12	5	5.05385	4.34615	4.86154	5.97436	0.147472	5.8	5.01923	4.15385	5.20513	5.21538	3.84615	13
43590	6.2646	11.4904	8.72549	11.5918	3	3.93636	4.21818	4.51818	5.36287	0.0143697	5.8	4.59091	4.19697	4.75758	5.4	3.84848	11
53188	2	14	14	2	4	5.225	4.725	4.8	5.83333	0.00793709	3.6	4.75	4.58333	3.5	4.3	4.41667	4
55643	8	2	9.48004	30	3	4.83077	5.44615	5.44615	5.35897	-0.0753663	4.8	5.42308	5.46154	4.82051	5.21538	5.53846	13
57503	4	13	13	5	2	4.7	4.4	4.4	5.66667	-0.0952862	4.4	4.25	4	3.66667	4.8	3.66667	1
57506	2	3	1	30	5	4.2	4.4	4	5	0.223585	4.2	4.25	4	3.66667	4.6	3.66667	1
58583	21	10	8.72549	4	3	6	2.9	4.8	6	0.0115526	4.2	4.75	2.16667	3.66667	4	2.33333	1
59608	2	11	11	15	2	5.41429	4.25714	5.01429	5.5138	0.0142486	4.4	5.03571	4.21429	4.14286	4.28571	4.09524	7
61118	10	41	21	3	1	5.4125	5.6375	5.5875	5.54167	0.0572717	6	5.5	5.64583	5.83333	5.825	5.70833	8
62399	6.2646	11.4904	8.72549	11.5918	2	4.61786	4.49643	4.16429	5.12595	0.202982	4.68022	4.13393	4.40476	4.47619	4.71593	4.22619	28
62956	8	3	3	10	3	4.53333	4.51142	4.96667	5.77778	0.00673192	5	4.75	4.46348	4.66667	4.8	4.33333	3
63875	6.2646	11.4904	8.72549	11.5918	2	5.38	4.74	4.52	5.53333	-0.0150414	4.68022	4.5	4.6	4.35	4.79022	4.2	5
65197	1	6.5	5	#NULL!	3	5.65	4.2	4.125	5.33333	0.0809141	6	4.125	4.20833	5.33333	5.25	4.16667	4
66310	10	3	9.48004	3	6	4.65	3.72	3.73	5.6	-0.132987	3.8	3.725	3.76667	3.63333	3.88	3.9	10
66641	10	20	18	2	5	4.58571	4.37143	4.37143	5.47619	-0.0035559	5.6	4.32143	4.14286	4.7619	5.31429	3.80952	7
67620	0.5	8	2	30	2	4.43333	5.5	4.7485	5.33333	-0.00082282	5.6	4.73444	5.44444	6	5.4	5.44444	3
69339	6.2646	11.4904	8.72549	11.5918	5	5.15	4.7	4.95	5	-0.0101404	4.68022	4.75	4.5	4.25	4.83022	4.33333	2
69466	6.2646	11.4904	8.72549	11.5918	3	4.6	3.66	3.7	5.46667	0.000806535	4.68022	3.7	3.63333	4.41667	4.23022	3.93333	5
69977	4	7	5	20	3	4.63333	4.2	4.5	5.82166	-0.198937	1.2	4.16667	4.5	2.55556	2	4.44444	3
70512	1	11	10	10	1	4.41667	4.36667	3.78333	5.66667	-0.261299	4.4	3.41667	4.05556	3.72222	4.5	3.88889	6
70589	3	12	11	1	4	4.88571	5.65714	5.58571	5.42857	-0.0313916	6	5.53571	5.64286	5.90476	5.91429	5.71429	7
70621	6.2646	11.4904	8.72549	11.5918	4	5.375	4.825	4.925	5	-0.0393561	4.68022	4.8125	4.75	4.66667	4.83022	4.66667	4
71051	3.5	5	4	11.5918	3	5.14286	4.18571	4.08571	5.33333	0.0928889	5.8	4.03571	4.07143	4.95238	5.22857	3.90476	7
71061	5	5	4	1	1	4.96	5.53	5.58	5.86667	0.367954	6	5.65	5.55	5.93333	5.82	5.73333	10
72985	6.2646	11.4904	8.72549	11.5918	3	5.7	4.825	5.7	5.46497	-0.00237683	4.68022	5.6875	4.375	3.83333	5.08022	4	4
73311	10	19	16	1	3	4.4	4.475	3.95	5.25	0.185552	5.4	3.875	4.375	4.5	5.1	4	4
74149	5	3	2	20	2	4.5875	4.775	4.5375	4.79167	0.196523	4.4	4.4375	4.66667	4.125	4.6	4.41667	8
75899	4	9	8	22	2	5.9	5.1	5.6	5	-0.243866	3.8	5.25	4.5	2.66667	4.8	3.33333	1
76837	6.2646	11	10	11.5918	6	4.62667	3.74	3.78	5.4	0.0603669	4.8	3.83333	3.74444	4.33333	4.50667	3.97778	15
80442	1	9	8	12	1	5.2	4.1	5	6	0.0115526	3.8	4.75	3.66667	3.66667	4.2	3.33333	1
80452	6.2646	11.4904	8.72549	11.5918	1	4.7	3.75	3.925	5.25	0.171962	4.6	3.9375	3.70833	4.75	4.2	4	4
81289	1	5	9.48004	20	3	5.38	4.36	4.86	5.66667	0.00432159	5.6	4.75	4.03333	4.33333	5.4	3.26667	5
86526	0.5	9	9	30	5	4.95	4.9	5.35	5.66667	0.128831	4	5.375	4.75	3.83333	4.4	4.16667	2
87694	6.2646	11.4904	8.72549	11.5918	6	4.8	5.56667	5.53333	5.33333	-0.0923212	4.8	5.41667	5.61111	4.88889	5.13333	5.44444	3
87964	1	21	20	25	3	4	5.65	5.6	5.5	0.0251178	4	5.5	5.58333	4.66667	4.6	5.66667	2
92809	1	6	2	27	1	5.15	5	5.11667	4.94444	-0.185681	5	5.08333	5.02778	4.94444	4.86667	4.94444	6
93585	21	15	15	10	3	5.2	4.4125	4.91856	5.59979	0.00674897	5.2	4.77931	3.95833	4.45833	5.075	3.95833	8
95526	21	20	17	5	1	5.16154	4.73077	5.00769	6	0.14469	6	5	4.55128	5.30769	5.61538	4.20513	13
95536	9	39	30	3	1	5.25333	4.28	4.72	5.43977	-0.00106167	5.6	4.76667	4.08889	4.77778	5.24	3.66667	15
95669	11	13	10	1	1	5.31852	4.90741	5.46667	5.84147	0.333652	5.4	5.62037	4.61111	4.60494	5.54815	4	27
97918	1	10	10	20	6	4.8	4.9	5.45833	5.75	0.206268	5.4	5.45833	4.59722	4.66667	5.36667	3.88889	12
99276	3	7	7	20	1	4.925	4.825	5.05	5.58333	0.0169991	5	4.875	4.54167	4.66667	5.15	4.08333	4
99599	1.5	5	5	50	6	5.23333	4.6	4.9	5.66667	0.0541255	4	5	4.27778	2.88889	4.6	3.11111	3
99736	4.67164	11.4904	8.72549	11.5918	4	5.34	5.58	5.58	5.8	0.273253	4.55811	5.55	5.6	5.01667	4.90811	5.66667	5
